# Supplementary material for: The Mechanisms Involved in the Fluoroquinolone Resistance of Salmonella enterica Strains Isolated from Humans in Poland, 2018–2019: The Prediction of Antimicrobial Genes by In Silico Whole-Genome Sequencing
Source: Pathogens. 2023 Jan 27;12(2):193. doi: 10.3390/pathogens12020193 (PMC9966331; doi:10.3390/pathogens12020193)
Supplement: Supplementary file 1 [file pathogens-12-00193-s001.zip]

Archive with 1 entries (1 files):
- pathogens-2125399-supplementary.pdf
